# Supplementary material for: Secondary School Teachers’ Disorder-Specific Mental Health Literacy About Depression, Anxiety, Early Psychosis and Suicide Risk: A Scoping Review
Source: Behav Sci (Basel). 2026 Jan 14;16(1):115. doi: 10.3390/bs16010115 (PMC12837168; doi:10.3390/bs16010115)
Supplement: Supplementary file 1 [file behavsci-16-00115-s001.zip]

Archive with 1 entries (1 files):
- behavsci-4048074-supplementary.pdf
